# Supplementary material for: Development of an Untargeted Metabolomics Strategy to Study the Metabolic Rewiring of Dendritic Cells upon Lipopolysaccharide Activation
Source: Metabolites. 2023 Feb 21;13(3):311. doi: 10.3390/metabo13030311 (PMC10058937; doi:10.3390/metabo13030311)
Supplement: Supplementary file 1 [file metabolites-13-00311-s001.zip]

Archive with 2 entries (2 files):
- metabolites-2207280_Supplementary Files Figures_Michieletto.pdf
- Supplementary Files Tables_Michieletto.xlsx
